# Supplementary material for: Adsorption Behaviour of Pb and Cd on Graphene Oxide Nanoparticle from First-Principle Investigations
Source: Materials (Basel). 2024 Jun 10;17(12):2831. doi: 10.3390/ma17122831 (PMC11204970; doi:10.3390/ma17122831)
Supplement: Supplementary file 1 [file materials-17-02831-s001.zip]

Archive with 1 entries (1 files):
- materials-3018869-supplementary.pdf
